# Supplementary material for: The ratio of pre-dialysis vancomycin trough serum concentration to minimum inhibitory concentration is associated with treatment outcomes in methicillin-resistant Staphylococcus aureus bacteremia
Source: PLoS One. 2018 Mar 5;13(3):e0193585. doi: 10.1371/journal.pone.0193585 (PMC5837094; doi:10.1371/journal.pone.0193585)
Supplement: S1 File — (XLS) [file pone.0193585.s001.xls]

## Sheet: Data
Outcome	Sex	Height	Weight	MI	CHF	PVD	CVD	Dementia	COPD	CTD	PUD	DM	CKD	Hemiplegia	Leukemia	Lymphoma	Solid tumor	Liver disease	AIDS	charlson score	HR	SBP	Temp 1	Temp 7	Temp 14	GCS	MV	PaO2	FiO2	U/O	BUN	Na	K	HCO3	WBC1	WBC7	WBC14	CRP1	CRP7	CRP14	T-bil	Type of admission	Consciousness	Cardiac arrest	Transplantation	Immunosuppresants	ICU admission	LD	LD/kg
1	1	154.2	56.1	0	0	1	0	0	0	0	1	0	1	0	0	0	0	0	0	4	102	127	38.2	36.6	37.5		0	43.4			9.1	137	3.6	22.8	16.48	11.33	8.57	12.35		4.41	0.47	2			0	0		750	13.369
1	2	157	54.8	1	0	0	1	0	0	0	0	1	1	1	0	0	0	0	0	7																								0	0	0		1000	18.2482
1	2	155	62.3	1	0	0	0	0	0	0	0	1	1	0	0	0	0	0	0	4	105	92	38.9	36.9	37.1	E3V2M5	0	NA			NA	127	3.5	NA	25.66	NA	7.15	NA	NA	NA	NA	2		0	0	0	0	1000	16.0514
1	2	163	69.8	1	0	1	0	0	0	0	1	1	1	0	0	0	0	0	0	6																								0	0	0		1250	17.9083
1	2	158	67	0	0	0	0	0	0	0	0	1	1	0	0	0	0	1	0	4																								0	0	0		1000	14.9254
1	1	174	70.3	0	0	0	0	0	0	0	0	0	1	0	0	0	0	0	0	2	NA	NA	NA	NA	NA	NA		23.3		1	78.5	136	2.7	21.3	18.54	7.88	7.79	NA	NA	NA	0.41	2		0	0	0	1	1000	14.2248
1	1	165	53.2	1	0	0	0	0	0	0	1	0	1	0	0	0	0	0	0	4																								0	0	0		1500	28.1955
1	2	155	39.5	0	0	0	0	0	0	0	0	0	1	0	0	0	0	0	0	2	106	139	38.1	37.1	36.7	NA	1	NA	28	NA	69.2	132	5.8	NA	1.99	NA	NA	NA	NA	NA	NA	2		0	0	0	0	750	18.9873
1	1	165	66.2	1	1	0	1	0	0	0	0	0	1	0	0	0	0	0	0	5	73	196	36.5	36.1	37.4	NA	1	NA	28	180	NA	133	3.6	26.4	23.89	7.29	7.05	NA	NA	NA	0.37	2		0	0	0	1	1000	15.1057
1	2	158	71.4	0	0	0	1	0	0	0	0	1	1	0	0	0	0	1	0	5	91	144	37.7	37.5	37.4	NA	1	NA	45	NA	50.4	141	3.9	NA	13.39	6.79	5.62	NA	NA	NA	1.85	2		0	0	0	1	1250	17.507
1	2	155	48.8	1	1	1	0	0	0	0	1	1	1	0	0	0	0	0	0	7	128	155	38.1	36.2	36.6	NA	0	122.5		NA	NA	143	3.6	18.6	16.11	18.09	23.51	7.98	13.82	12.32	0.71	2		0	0	0	1	1000	20.4918
1	2	155	48.8	1	1	0	0	0	0	0	0	1	1	0	0	0	0	0	0	5	NA	NA	NA	NA	NA	NA		192.3		1	42.4	147	3.2	16.6	32.23	17.2	11.49	NA	NA	NA	0.57	2		0	0	0	1	500	10.2459
1	1	169.4	67.8	0	0	0	1	0	0	0	0	0	1	1	0	0	0	0	0	5	106	214	35.9	36.1	35.5	NA	0	NA		1150	66.3	136	4	19.1	5.3	11.24	12.33	1.94	0.25	0.43	0.55	2		0	0	0	0	1250	18.4366
1	2	150	51.7	0	1	0	0	0	0	0	1	1	1	0	0	0	0	0	0	5	84	124	36.5	36.6	36.6	NA	1	NA	30	1	NA	NA	NA	NA	NA	9.78	8.84	NA	NA	NA	NA	2		0	0	0	1	1000	19.3424
1	2	167.7	61.1	0	1	0	0	0	0	0	0	0	1	0	0	0	0	0	0	3	107	115	37.4	36.4	36.2	NA	0	NA		1	NA	NA	NA	NA	5.81	8.12	6.84	7.82	NA	1.38	NA	2		0	0	0	0	1000	16.3666
0	2	150	44	1	1	0	1	0	0	0	1	1	1	1	0	0	1	1	0	12																								1	0	6		1000	22.7273
0	1	176	46.7	0	0	0	0	0	0	0	0	0	1	0	0	0	0	0	0	2	NA	NA	NA	NA	NA	NA	0	111.3		1	31.7	135	4.7	21.1	18.89	11.63	9.46	NA	NA	NA	1.53	2		0	1	5+7	1	1000	21.4133
0	1	164	68.8	0	0	0	0	0	0	0	1	0	1	0	0	0	0	0	0	3	141	107	39.2	37.6	36.9		0				65.2	126	4.6	65.2	16.65	11.87	9.47			1.36		2			0	0	0	1000	14.5349
0	2	145	42.4	0	1	0	1	0	0	0	1	1	1	0	0	0	0	0	0	6	98	135	38	37.1	37.8	NA	0	NA		NA	NA	128	4.6	21.7	8.43	8.23	10.03	NA	NA	NA	0.42	2		1	0	0	1	600	14.1509
0	2	150	51.2	0	0	0	0	0	0	0	0	0	1	0	0	0	0	0	0	2	NA	NA	NA	NA	NA	NA		42.3		NA	NA	137	4.1	25.7	19.9	9.37	10.7	NA	NA	NA	NA	2		0	0	0	1	1000	19.5312
0	1	168	57	0	0	0	1	0	0	0	0	0	1	0	0	0	0	0	0	3	137	131	38.7	NA	NA	E4M6	1	171.5	50	NA	102.2	144	3.2	20.7	9.37	NA	NA	22.56	NA	NA	NA	2		0	1	1	1	1000	17.5439
0	2	150	44.5	0	1	0	0	1	0	0	0	0	1	0	0	0	0	1	0	5																								0	0	0	1	2000	44.9438
0	1	158.2	50.3	1	0	0	0	1	0	0	0	1	1	0	0	0	0	0	0	5	107	140	38.1	NA	NA	NA	0	204		1	70.2	127	3.9	15.7	21.53	NA	NA	NA	NA	NA	0.49	2		0	0	0	1	1000	19.8807
0	2	155	38	1	1	0	1	0	0	0	0	1	1	0	0	0	0	0	0	6	110	148	34.1	36.6	36.4	E1M1VT	1	181.7	30	1	NA	NA	2.9	16.5	17.45	16.7	9.46	NA	NA	NA	NA	2		1	0	0	1	1000	26.3158
0	1	161.8	48.2	0	0	0	0	0	0	1	0	0	1	0	0	0	0	0	0	3	91	116	37.4	36.3	36.3	E4M6V5	0	39.8			62.2	139	4.2	26	6.47	6.55	5.04		0.1			2			0	0	0	1000	20.7469
0	1	165	59	0	0	0	0	0	0	0	0	0	1	0	1	0	0	0	0	4	NA	NA	NA	NA	NA	NA		80		250	52.2	140	6.3	12	3.9	2.89	2.08	NA	NA	9.59	NA	2		0	0	0	0	750	12.7119
0	2	149	54.6	0	1	0	0	0	0	0	1	1	1	0	0	0	0	0	0	5	105	150	39.2	37.3	37.9	E2M4V1	0	NA		NA	NA	131	4.6	25.2	14.5	26.6	12.85	NA	NA	NA	0.65	2		0	0	0	1	500	9.15751
0	2	158	68.9	1	1	1	1	0	0	0	0	1	1	0	0	0	0	0	0	7	89	217	38.4	37.7	36.6	E3M5V4	0	36.8		NA	27.5	133	3	23.9	20.78	13.46	18.59	NA	NA	NA	NA	2		0	0	0	1	1000	14.5138
0	2	154	56.1	0	0	0	0	0	0	0	1	1	1	0	0	0	1	0	0	6	100	121	37.4	37.4	36.4	E4M6V5	0	43.3	60		13.4	130	3.5		12.55	13.11	10.21				1.8	2			0	0	0	1000	17.8253
0	1	165	50	1	1	0	1	0	0	0	1	1	1	0	0	0	0	0	0	6	130	91	37.9	36.7	36.5	E4M5Vt	1	92.6		1060	32.8	133.9	4.7	19.1	22.8	9.47	12.28	15.11	4.84	2.99	0.38	2			0	1	1	1000	20
0	1	160	68	0	0	0	0	0	0	0	0	0	1	0	0	0	0	0	0	2	140	126	38.4	36.8	38.1	E1M4VT	1	69.9	100	1	93.8	134	3.9	NA	9.85	16.99	15.21	NA	NA	NA	NA	2		0	0	0	1	500	7.35294
0	2	151	64	0	0	0	0	0	0	0	0	0	1	0	0	0	1	0	0	4	107	120	39.1	38.4	38.3	E3M5V2	0	NA		NA	NA	NA	NA	NA	16.83	29.61	29.53	NA	17.92	NA	0.98	2		0	0	0	1	1250	19.5312
0	1	163.9	59.8	0	1	0	0	0	0	0	1	0	1	0	0	0	0	0	0	4	106	152	36.3	36.5	36.6	NA	0	144.8		ICIP	34.3	133.6	3.56	22.2	13.33	8.93	10.63	NA	NA	NA	0.7	2		0	0	0	1	1000	16.7224
0	1	163.9	61.2	0	1	1	0	0	0	0	1	0	1	0	0	0	0	0	0	5	104	72	36.5	36.5	36.5	E4M6V5	0	168.4	50		27.9	132.8	3.29	28.9	6.97	9.55	5.52		3.67	3.15		2			1	1+5	1	1000	16.3399
0	2	140	64.3	1	1	1	1	0	0	0	0	1	1	0	0	0	0	0	0	7	87	81	38.5	36.5	36.9	E4M6V5	0	38.9		< 50	69.9	136	3.7	19.8	11.07	9.82	9.36	7.66	6.11	4.77	0.48	2			0	0	0	1000	15.5521
0	2	155	47.3	0	0	0	1	0	0	0	1	1	1	1	0	0	0	0	0	7	113	165	37.5	36.8	36.4	E4M5V2	0	NA		NA	21	132	3.5	19.2	22.31	9.86	12.02	NA	NA	NA	NA	2		0	0	0	0	1000	21.1416
0	2	165	46.9	0	0	0	0	1	0	0	0	0	1	0	0	0	0	0	0	3	111	121	37.6	36.5	36.5	E4M6V5	0	NA		200	75.1	134	3.3	21.5	23.45	13.27	10.2	23.62	10.28	NA	0.34	2		0	0	0	0	1000	21.322
0	1	160	45.78	0	0	0	1	0	0	0	0	1	1	1	0	0	1	0	0	8	85	135	36.6	NA	36.3	NA	1	122.9	NA	1	NA	134	4.4	19.2	19.51	19.56	11.14	17.05	NA	NA	1.62	2		0	0	0	1	1000	21.8436
0	1	163	61.7	0	0	0	0	0	0	0	0	0	1	0	0	0	0	0	0	2																								0	0	0	1	1000	16.2075
0	1	170	55.9	1	0	1	0	0	0	0	0	1	1	0	0	0	0	0	0	5	101	141	36.1	36.3	36.5	E2M2V1	NA	223	NA	NA	36.7	136	4.1	28.8	15.44	17.04	11.71	15.46	3.91	NA	0.66	2		1	0	0	1	1000	17.8891
0	1	164	71.7	0	0	0	1	0	0	0	0	1	1	1	0	0	0	0	0	6	106	205	36.4	37.6	37	NA	0	65.3		ICIP	59.6	133	3.4	22.6	28.31	19.47	17.76	NA	NA	NA	0.84	1		0	0	0	1	1000	13.947
0	1	176	46.7	0	0	0	0	0	0	0	0	0	1	0	0	0	0	0	0	2	99	149	40.1	38.8	37.7	E4M6V5	0	NA		NA	26	135	4	NA	NA	12.94	8.68	NA	16.63	17.1	NA	2		0	1	5+7	0	500	10.7066
[truncated: 52 more columns]
